# Supplementary material for: Revisiting Spectrophotometric Methods in the FoodOmics Era: The Influence of Phytochemicals in the Quantification of Soluble Sugars in Plant-Based Beverages, Drinks, and Extracts
Source: Foods. 2025 Aug 20;14(16):2889. doi: 10.3390/foods14162889 (PMC12385314; doi:10.3390/foods14162889)
Supplement: Supplementary file 1 [file foods-14-02889-s001.zip]

Archive with 3 entries (3 files):
- foods-3811913_Supplemental Information.pdf
- foods-3811913_Supplemental Table S1.pdf
- foods-3811913_Supplemental Table S2.pdf
